# Supplementary material for: The Association between the Pan-Immune-Inflammation Value and Cancer Prognosis: A Systematic Review and Meta-Analysis
Source: Cancers (Basel). 2022 May 27;14(11):2675. doi: 10.3390/cancers14112675 (PMC9179577; doi:10.3390/cancers14112675)
Supplement: Supplementary file 1 [file cancers-14-02675-s001.zip]

Archive with 1 entries (1 files):
- cancers-1694062-supplementary.pdf
